# Supplementary material for: VraSR Regulatory System Contributes to the Virulence of Community-Associated Methicillin-Resistant Staphylococcus aureus (CA-MRSA) in a 3D-Skin Model and Skin Infection of Humanized Mouse Model
Source: Biomedicines. 2021 Dec 24;10(1):35. doi: 10.3390/biomedicines10010035 (PMC8772825; doi:10.3390/biomedicines10010035)
Supplement: Supplementary file 1 [file biomedicines-10-00035-s001.zip]

Archive with 2 entries (2 files):
- Supplemental Figures.pptx
- Supplemental Table.pdf
